# Supplementary material for: Determinants of stillbirths in Ghana: does quality of antenatal care matter?
Source: BMC Pregnancy Childbirth. 2016 Jun 2;16:132. doi: 10.1186/s12884-016-0925-9 (PMC4891927; doi:10.1186/s12884-016-0925-9)
Supplement: Additional file 1: — Distribution of variables for full sample, GMHS (XLSX 50 kb) [file 12884_2016_925_MOESM1_ESM.xlsx]

## Sheet: Sheet1
Additional file 1: Distribution for full analytic sample, Ghana Maternal Health Survey (GMHS), 2007, (N=5,042)
	Unweighted			Weighted
Variables	N	%		%	[95% C.I]
Last Birth outcome
Live birth	4957	98.3142		98.3	97.9	98.8
Stillbirth	85	1.68584		1.7	1.2	2.1
Pregnancy duration a
7 months	13	15.2941		13	.	.
8 months	10	11.7647		11.2	.	.
9 months	58	68.2353		70.5	.	.
10 months	4	4.70588		6.1	.	.
Age in years
15-19yrs	247	4.89885		4.9	4.2	5.6
20-24	915	18.1476		18.3	16.9	19.6
25-29	1176	23.3241		22.9	21.6	24.3
30-34	1115	22.1142		22.5	21.3	23.7
35-39	913	18.1079		18.2	17.1	19.4
40-49yrs	676	13.4074		13.2	12.1	14.2
Mean	5042	30.5		30.487	30.242	30.732
Marital status
Currently married	3633	72.0547		71.8	69.7	73.8
Cohabiting	687	13.6255		14.1	12.5	15.6
Previously married	364	7.21936		7.1	6.2	7.9
Never married	358	7.10036		7.1	6.2	7.9
No. of pregnancies (Gravidity)
1-2	1669	33.1019		32.3	30.7	33.9
3-4	1549	30.7219		31.2	29.7	32.7
5plus	1824	36.1761		36.5	34.8	38.2
Mean	5042	4		3.989	3.903	4.075
Past Stillbirth	223	4.42285		4.3	3.7	4.9
Past miscarriage	809	16.0452		15.5	14.2	16.7
Past induced abortion	777	15.4106		14.8	13.4	16.3
Pregnancy complication	1086	21.5391		20.3	19	21.7
Multiple gestation	128	2.53868		2.4714	1.94952	2.99327
Sibling maternal death	86	1.70567		1.9	1.4	2.3
Highest Education
None	1697	33.6573		34.1	30.7	37.5
Primary	1109	21.9952		22	20.3	23.8
Middle/JSS	1830	36.2951		36.6	33.8	39.5
Secondary/SSS/ higher	406	8.05236		7.2	6.1	8.3
Mean years education	5042	5.1		5.021	4.711	5.33
Household wealth index
Poorest	1097	21.7572		21.4	18.3	24.5
Poorer	994	19.7144		21.5	19	23.9
Middle	951	18.8616		20.2	18	22.4
Richer	995	19.7342		19.8	17.7	22
Richest	1005	19.9326		17.1	15.1	19.1
Religious affiliation
Catholic	686	13.6057		13.6	11.5	15.7
Methodist/Presbyterian	662	13.1297		14	12.4	15.7
Pentecostal/Charismatic	1476	29.2741		28	26.1	29.9
Other Christian	832	16.5014		16.7	15.1	18.4
Moslem	886	17.5724		18.3	14.9	21.7
Traditional/other	500	9.9167		9.3	7.5	11.2
Ethnicity
Akan	2238	44.3871		46.3	42.5	50.1
Ga/Dangme/Guan	521	10.3332		9.1	7.1	11.2
Ewe	641	12.7132		12.1	9.8	14.4
Mole-Dagbani/Hausa	604	11.9794		13	9.5	16.5
Grussi/Gruma	580	11.5034		10.9	7.6	14.1
Other/4missing	458	9.0837		8.6	6.4	10.7
Setting
Rural	3115	61.781		65.7	62.7	68.7
Urban	1927	38.219		34.3	31.3	37.3
Region
Greater Accra	636	12.614		9.5	7.9	11.1
Central	441	8.74653		9.9	8.2	11.6
Western	382	7.57636		8.2	6.3	10
Volta	407	8.07219		9.2	6.8	11.6
Eastern	744	14.756		11.6	10.2	13
Ashanti	855	16.9576		18.6	16.2	21.1
Brong Ahafo	496	9.83737		11.5	9.7	13.3
Northern	541	10.7299		13.7	10.4	17.1
Upper east	303	6.00952		4.7	3.6	5.7
Upper west	237	4.70052		3	2.1	3.9
ANC attendance
No	174	3.45101		3.6	2.6	4.5
Yes	4868	96.549		96.4	95.5	97.4
Delivery assisted by
SBA	2895	57.4177		55.5	52.3	58.7
Doctor	500	9.9167		9.3	8.2	10.4
Nurse/Midwife	2342	46.4498		45.2	42.2	48.2
Auxiliary nurse/midwife	53	1.05117		1	0.6	1.4
Not a SBA	2147	42.5823		44.5	41.3	47.7
Trained TBA	981	19.4566		20.2	18	22.4
Untrained TBA	462	9.16303		9.4	7.9	11
Relative/friend	520	10.3134		11.1	9.2	13
No one	182	3.60968		3.7	3	4.3
Other/DK	2	0.0396668		0.1	0	0.2
Type of Delivery facility
Not health facility	2186	43.3558		45.5	42.2	48.7
Health facility	2856	56.6442		54.5	51.3	57.8
Type of facility b
Gov't hospital/polyclinic	1539	53.8866		53.8	50.1	57.5
Other Gov't facility	691	24.1947		26.2	22.7	29.6
Private clinic/maternity home	626	21.9188		20	17.2	22.8
Delivery assisted by c
Doctor	498	17.437		17	15	18.9
Nurse/Midwife	2274	79.6218		80.4	78.3	82.5
Auxiliary nurse/midwife	42	1.47059		1.4	0.8	2
Trained TBA	34	1.19048		1.1	0.6	1.5
Other	8	0.280112		0.2	-0.1	0.6
Intervention during delivery
No	1711	59.909		60.4	58	62.7
Yes	1145	40.091		39.6	37.3	42
Caesarian delivery	348	12.1849		12.1	10.6	13.6
Forceps	94	3.29132		3.3	2.5	4.1
Blood transfusion	92	3.22129		2.9	2.2	3.5
IV Infusion	1023	35.8193		35.2	32.9	37.4
Notes: The denominator for all is the total analytic sample (5,042) except for a where the denominator is total stillbirths (85) and b where the denominator is deliveries in a health facility (2,856)
