# Supplementary material for: Determinants of stillbirths in Ghana: does quality of antenatal care matter?
Source: BMC Pregnancy Childbirth. 2016 Jun 2;16:132. doi: 10.1186/s12884-016-0925-9 (PMC4891927; doi:10.1186/s12884-016-0925-9)
Supplement: Additional file 2: — Distribution of individual components of the ANC quality measure, GMHS (XLSX 9 kb) [file 12884_2016_925_MOESM2_ESM.xlsx]

## Sheet: Sheet2
Additional file 2: Distribution of individual variables used to create ANC quality of care index, GMHS, N=4,868
	Unweighted			Weighted b
	N	%		%		[95% C.I]
Weight taken	4755	97.68		97.8	[	97.3	98.4	]
Blood Pressure	4794	98.48		98.5	[	98	98.9	]
Urine sample	4332	88.99		89.1	[	87.6	90.6	]
Blood sample	4326	88.87		89	[	87.5	90.4	]
Told about signs of Pregnancy complications	3448	70.83		70.6	[	68.1	73.2	]
Told about sources of care for pregnancy complication	3335	68.51		96.6	[	95.8	97.3	]
Iron tablets during pregnancy	4714	96.84		97.4	[	96.8	97.9	]
Anthelmintic during pregnancy	1857	38.15		41.4	[	39.2	43.6	]
Tetanus injection during pregnancy or completed before pregnancy	4521	92.87		93.2	[	92.4	94.1	]
